# Supplementary material for: Improved sleep, cognitive processing and enhanced learning and memory task accuracy with Yoga nidra practice in novices
Source: PLoS One. 2023 Dec 13;18(12):e0294678. doi: 10.1371/journal.pone.0294678 (PMC10718434; doi:10.1371/journal.pone.0294678)
Supplement: S1 File — (ZIP) [file pone.0294678.s006.zip]

Archive with 8 entries (8 files):
- 18 Nov Supplementary Figure 1.tif
- 18 Nov Supplementary Figure 2.tif
- 18 Nov Supplementary Figure 3.tif
- 18 Nov Supplementary Figure 4.tif
- 18 Nov Supplementary Figure 5.tif
- 18 Nov Supplementary Table 1.XLSX
- 18 Nov Supplementary Table 2.DOCX
- 18 Nov Supplementary Table 3.docx
