# Supplementary material for: Improved sleep, cognitive processing and enhanced learning and memory task accuracy with Yoga nidra practice in novices
Source: PLoS One. 2023 Dec 13;18(12):e0294678. doi: 10.1371/journal.pone.0294678 (PMC10718434; doi:10.1371/journal.pone.0294678)
Supplement: S1 File — (ZIP) [file pone.0294678.s006.zip › 18 Nov Supplementary Table 1.XLSX]

## Sheet: Sheet1
Age (yrs)	Height (cm)	Weight (kg)	Sleep Diary	CBT	Daytime EEG	Baseline Polysomnography	Post intervention Polysomnography	Night Polysomnography Data
22	175	61	Yes			Yes	Yes	Yes
27	176	70	Yes			Yes	Yes	Yes
22	172	68	Not completed			Yes	Yes	Not fit for analysis
28	173	72	Yes			Yes	Yes	Yes
30	172	88	Yes			Yes	Yes	Yes
23	178	58	Yes			Yes	Yes	Yes
21	158	52	Yes			Yes	Yes	Yes
30	182	86	Yes	Yes	Yes	Yes	Yes	Yes
24	169	74	Yes	Yes	Yes	Yes	Yes	Yes
24	172	70	Yes			Yes	Yes	Yes
27	174	70	Not completed
27	177	76	Yes	Yes	Yes	Yes	Yes	Yes
28	177	81	Yes	Yes		Yes	Yes	Yes
24	171	70	Yes	Yes	Yes	Yes	Yes	Yes
24	175	72	Yes	Yes		Yes	Yes	Yes
24	178	75	Yes	Yes	Yes	Yes	Yes	Yes
26	175	69	Yes			Yes		Not completed
28	172	68	Yes			Yes	Yes	Yes
28	177	74	Yes			Yes		Not completed
25	180	76	Yes	Yes	Yes	Yes	Yes	Yes
26	182	75	Yes	Yes		Yes	Yes	Not fit for analysis
24	176	72	Not completed								Data not available
24	174	65	Yes	Yes		Yes	Yes	Yes			Pre-post Polysomnography data available for analysis
25	169	62	Yes	Yes		Yes	Yes	Yes
24	169	70	Yes	Yes	Yes	Yes	Yes	Yes
25	172	70	Yes	Yes	Yes	Yes	Yes	Yes
25	162	60	Yes	Yes		Yes	Yes	Yes
24	190	78	Yes	Yes		Yes	Yes	Yes
27	176	60	Yes	Yes	Yes
28	174	84	Yes	Yes		Yes	Yes	Yes
24	170	54	Yes	Yes	Yes	Not fit for analysis	Yes	Not fit for analysis
24	176	71	Yes	Yes		Yes	Yes	Yes
28	173	69	Yes	Yes		Yes	Yes	Yes
24	174	70	Yes	Yes		Yes	Yes	Yes
26	174	83	Yes	Yes	Yes	Not fit for analysis	Yes	Not fit for analysis
25	191	78	Yes	Yes		Yes	Yes	Yes
21	157	54	Yes	Yes
22	169	67	Yes	Yes
26	162	54	Yes	Yes
25	156	48	Yes	Yes
22	180	70	Yes
			Total completed Diaries-38	Total 27 fit for analysis	Total 11 fit for analysis	Total= 33, Fit for analysis =31		Total Pre-Post = 27 pairs fit for analysis
